# Supplementary material for: A new vertebrate fauna from the Lower Cretaceous Holly Creek Formation of the Trinity Group, southwest Arkansas, USA
Source: PeerJ. 2021 Oct 21;9:e12242. doi: 10.7717/peerj.12242 (PMC8542373; doi:10.7717/peerj.12242)
Supplement: Supplemental Information 1 — All specimens catalogued at the University of Arkansas Museum [file peerj-09-12242-s001.xlsx]

## Sheet: Microverts
New UA #	Original #	Number of specimens	Skeletal element	Group	ID
2016-13-085	A3	1	skull bone	?	?
2016-13-086	A7	1	?	?	?
2016-13-087	B1	1	tooth	?	?
2016-13-088	B8	1	tooth?	?	?
2016-13-089	B18	1	skull bone	?	?
2016-13-090	C2		skull bone	?	?
2016-13-091	C7		?	?	?
2016-13-092	D2		?	?	?
2016-13-093	D12	?	?	?	?
2016-13-094	D13	?	?	?	?
2016-13-095	D14	?	?	?	?
2016-13-096	D16	?	?	?	?
2016-13-097	D19	?	?	?	?
2016-13-098	D20	?	?	?	?
2016-13-099	E10	?	?	?	?
2016-13-100	E12	?	?	?	?
2016-13-101	E15	multiple	enamel	?	?
2016-13-102	E16	multiple	enamel and bone	?	?
2016-13-103	E17	multiple	enamel and bone	?	?
2016-13-104	E18	multiple	enamel and bone	?	?
2016-13-105	E20	multiple	enamel and bone	?	?
2016-13-106	F1	1	bone	?	?
2016-13-107	F5	1	bone	?	?
2016-13-108	F6	multiple		?	?
2016-13-109	F8		?	?	?
2016-13-110	F9		?	?	?
2016-13-111	F11		vertebrae	?	?
2016-13-112	F14		?	?	?
2016-13-113	G4		?	?	?
2016-13-114	G7		bone	?	?
2016-13-115	H1	1	bone frag	?	?
2016-13-116	H2	1	bone frag	?	?
2016-13-117	H3	1	bone frag	?	?
2016-13-118	H4	1	bone frag	?	?
2016-13-119	H5	1	bone frag	?	?
2016-13-120	H8	1	bone frag	?	?
2016-13-121	H9	1	bone frag	?	?
2016-13-122	H10	1	bone frag	?	?
2016-13-123	H12	1	bone frag	?	?
2016-13-124	H14	1	bone frag	?	?
2016-13-125	H16	1	?	?	?
2016-13-126	I5	?	?	?	?
2016-13-127	I7	1	skull bone or scute	?	?
2016-13-128	I8	1	bone	?	?
2016-13-129	I9	1	bone	?	?
2016-13-130	I10	1	?	?	?
2016-13-131	I11	1	Vetebra	?	?
2016-13-132	I14	1	?	?	?
2016-13-133	J4	1	Jaw	?	?
2016-13-134	J5	1	coracoid?	?	?
2016-13-135	K11	?	?	?	?
2016-13-136	K12	?	?	?	?
2016-13-137	K13	?	?	?	?
2016-13-138	K14	?	?	?	?
2016-13-139	K15	?	?	?	?
2016-13-140	K16	?	?	?	?
2016-13-141	N4	?	?	?	?
2016-13-142	N6	?	?	?	?
2016-13-143	A6	1	?	amphibian	?
2016-13-144	B19	1	jaw	amphibian	anuran
2016-13-145	G13	1	rostrum (left maxila)	amphibian	Albanerpeton or anuran
2016-13-146	J2	1	radioulnar	amphibian	anuran
2016-13-147	I12	1	skull bone or scute	amphibian or crocidilian	?
2016-13-148	C16	53	chunks of bone	amphibian or fish	?
2016-13-149	D3	1	skull bone	amphibian or fish	?
2016-13-150	D4	1	skull bone	amphibian or fish	?
2016-13-151	D5	1	skull bone	amphibian or fish	?
2016-13-152	F10	1	bone	amphibian or fish	?
2016-13-153	F13	1	bone	amphibian-like	?
2016-13-154	J13	1	skull bone?	amphibian?	?
2016-13-155	J14	1	joined longbones	amphibian	?
2016-13-156	F7	1	ungual	Aves?	?
2016-13-157	A20	1	tooth	chondrichthyes	lamnid
2016-13-158	B20	1	tooth	chondrichthyes	Lonchidion
2016-13-159	C1	1	tooth	chondrichthyes	Lonchidion
2016-13-160	C9	9	tooth	chondrichthyes	Lonchidion
2016-13-161	K8	69	teeth	chondrichthyes	Lonchidion
2016-13-162	A1	1	tooth	Crocodilian	Bernissartid
2016-13-163	A16	1	tooth	crocodilian	Bernissartid
2016-13-164	A17	1	tooth	crocodilian	Bernissartid
2016-13-165	B7	1	tooth	crocodilian	Bernissartid
2016-13-166	C8	33	teeth	crocodilian
2016-13-167	D6	1	tooth	crocodilian	Bernissartid
2016-13-168	D8	multiple	teeth and bone	?	?
2016-13-169	D11	12	teeth	crocodilian	Bernissartid
2016-13-170	E6	5	teeth	crocodilian
2016-13-171	E7	19	teeth	crocodilian	Bernissartid
2016-13-172	E8	2	teeth	crocodilian	goniopholidid
2016-13-173	F2	15	teeth	crocodilian	Bernissartid
2016-13-174	F3	29	teeth	crocodilian	multiple species
2016-13-175	K4	65	teeth	crocodilian	Bernissartid and goniopholidid
2016-13-176	K6	12	teeth	crocodilian	Bernissartid
2016-13-177	A13	1	tooth	dinosaur	Deinonychus antriihopus
2016-13-178	B6	1	tooth	dinosaur	Richardoestesia
2016-13-179	C4	1	tooth	dinosaur	Deinonychus antriihopus
2016-13-180	E14	2	tooth	dinosaur	Sauropod - Astrodon-like
2016-13-181	K5	3	teeth	dinosaur	theropod
2016-13-182	L1	Empty	Empty	Empty	Empty
2016-13-183	L2	Empty	Empty	Empty	Empty
2016-13-184	L3	Empty	Empty	Empty	Empty
2016-13-185	L4	Empty	Empty	Empty	Empty
2016-13-186	L5	Empty	Empty	Empty	Empty
2016-13-187	L6	Empty	Empty	Empty	Empty
2016-13-188	L7	Empty	Empty	Empty	Empty
2016-13-189	L8	Empty	Empty	Empty	Empty
2016-13-190	L9	Empty	Empty	Empty	Empty
2016-13-191	L10	Empty	Empty	Empty	Empty
2016-13-192	L11	Empty	Empty	Empty	Empty
2016-13-193	L12	Empty	Empty	Empty	Empty
2016-13-194	L13	Empty	Empty	Empty	Empty
2016-13-195	L14	Empty	Empty	Empty	Empty
2016-13-196	L15	Empty	Empty	Empty	Empty
2016-13-197	M1	Empty	Empty	Empty	Empty
2016-13-198	M2	Empty	Empty	Empty	Empty
2016-13-199	M3	Empty	Empty	Empty	Empty
2016-13-200	M4	Empty	Empty	Empty	Empty
2016-13-201	M5	Empty	Empty	Empty	Empty
2016-13-202	M6	Empty	Empty	Empty	Empty
2016-13-203	M7	Empty	Empty	Empty	Empty
2016-13-204	M8	Empty	Empty	Empty	Empty
2016-13-205	M9	Empty	Empty	Empty	Empty
2016-13-206	M10	Empty	Empty	Empty	Empty
2016-13-207	M11	Empty	Empty	Empty	Empty
2016-13-208	M12	Empty	Empty	Empty	Empty
2016-13-209	M13	Empty	Empty	Empty	Empty
2016-13-210	M14	Empty	Empty	Empty	Empty
2016-13-211	N8	Empty	Empty	Empty	Empty
2016-13-212	N9	Empty	Empty	Empty	Empty
2016-13-213	N10	Empty	Empty	Empty	Empty
2016-13-214	N11	Empty	Empty	Empty	Empty
2016-13-215	N12	Empty	Empty	Empty	Empty
2016-13-216	N13	Empty	Empty	Empty	Empty
2016-13-217	N14	Empty	Empty	Empty	Empty
2016-13-218	N15	Empty	Empty	Empty	Empty
2016-13-219	A9	1	teeth	fish	?
2016-13-220	A11	1	tooth plates (left prearticular)	fish	Anomoeodus caddoi sp. nov.
2016-13-221	A14	1	tooth	fish	Semionotid
2016-13-222	A15	1	tooth	fish	Semionotid
2016-13-223	A18	1	tooth	fish	?
2016-13-224	A19	1	tooth	fish	Semionotid
2016-13-225	B3	1	tooth	fish	Semionotid
2016-13-226	B4	1	tooth	fish	pycnodont
2016-13-227	B5	1	tooth	fish	pycnodont
2016-13-228	B10	1	teeth	fish	teleost
2016-13-229	B17	1	skull bone	fish	?
2016-13-230	C5	1	tooth	fish	?
2016-13-231	C11	17	vertebrae	fish	?
2016-13-232	C13	1	tooth plates (right prearticular)	fish	Anomoeodus caddoi sp. nov.
2016-13-233	C14	131	scales	fish	?
2016-13-234	C17	5	skull bones	fish	?
2016-13-235	C19	5	teeth	fish	?
2016-13-236	D1	1	vertebra	fish	?
2016-13-237	D9	9	vertebrae	fish	?
2016-13-238	D15	31	scales and bone frags	fish	?
2016-13-239	D17	1	brashibranchial teeth	fish	?
2016-13-240	E1	10	scales and teeth	fish	?
2016-13-241	E2	5	scales and teeth	fish	?
2016-13-242	E3	2	scales and teeth	fish	?
2016-13-243	E4	21	scales and teeth	fish	?
2016-13-244	E9	14	scales fish bits	fish	?
2016-13-245	E11	1	tooth	fish	pycnodont
2016-13-246	E13	1	vertebra	fish	amiid
2016-13-247	F4	1	vertebra	fish	?
2016-13-248	F12	1	tooth	fish	amiid
2016-13-249	F15	7	teeth	fish	Lepidotes-flat teeth
2016-13-250	F16	1	tooth	fish	?
2016-13-251	G6	1	spine?	fish	?
2016-13-252	G15	13	teeth	fish	?
2016-13-253	H7	1	vertebra	fish	?
2016-13-254	H15	1	vertebra	fish	?
2016-13-255	I1	1	Spine?	fish	?
2016-13-256	I3	1	tooth	fish	amiid
2016-13-257	I4	4	scales	fish	semionotid
2016-13-258	I15	1	vertebra	fish
2016-13-259	I16	1	skull fragment	fish	teleost
2016-13-260	J3	1	vertebra	fish
2016-13-261	J12	1	vertebra	fish
2016-13-262	K7	19	teeth	fish	Lepisosteus-like teeth
2016-13-263	K9	43	teeth	fish
2016-13-264	M15	6	vertebrae	fish	multiple
2016-13-265	C12	12	teeth	Fish
2016-13-266	G5	1	spine?	fish
2016-13-267	G16	1	teeth (pharyngeal)	fish	Semionotid
2016-13-268	I2	1	tooth	fish
2016-13-269	A12	1	tooth bearing element	Fish -	semionotid
2016-13-270	E19	2	teeth	fish and crocodilian	?
2016-13-271	A8	1	? Gill raker?	Fish or amphibian	?
2016-13-272	B9	1	skull bone	fish?
2016-13-273	B15	1	skull bone	fish?
2016-13-274	C6	1	tooth	fish?
2016-13-275	J9	1	skull bone?	fish?
2016-13-276	K10	many	skull bone - denticles	fish?
2016-13-277	B16	1	skull bone	fish/amphibian
2016-13-278	A10	1	enamel	fragment	?
2016-13-279	B11	1	humerus	amphibian	anuran
2016-13-280	I6	1	long bone	amphibian	phalanx?
2016-13-281	C3	1	Jaw	reptile	Lizard
2016-13-282	C15		jaw	reptile	Lizard
2016-13-283	B2	1	tooth	reptile	?
2016-13-284	G1		bone	no ID
2016-13-285	G2		bone	no ID
2016-13-286	G3		bone	no ID
2016-13-287	G8		bone	no ID
2016-13-288	C18	many	plant	plant	Charophyte oogonia
2016-13-289	K2	many	oogonia	plant	Charophyte oogonia
2016-13-290	G14	7	teeth	fish	?
2016-13-291	I13	1	tooth	fish	Anomoeodus caddoi sp. nov
2016-13-292	A4	1	vertebra	reptile	?
2016-13-293	D10	1	vertebra	reptile	?
2016-13-294	D18	1	Jaw (left mandible)	reptile	Sciroseps pawhuskai gen nov.
2016-13-295	J15	1	vertebra	squamata	?
2016-13-296	J16	1	vertebra	reptile	?
2016-13-297	K1	1	vertebra	reptile	?
2016-13-298	N7	1	vertebra	reptile	?
2016-13-299	H13	1	vertebra	reptile?	?
2016-13-300	J11	2	vertebrae	reptilian	?
2016-13-301	B12	1	?	tetrapod	?
2016-13-302	B13	1	ungual	tetrapod	?
2016-13-303	B14	1	long bone	tetrapod	?
2016-13-304	C10	1	long bone	tetrapod	?
2016-13-305	H11	1	rib?	tetrapod	?
2016-13-306	J6	1	neural spine	tetrapod	?
2016-13-307	J7	1	crushed skull bones	tetrapod	?
2016-13-308	J8	1	longbone end	tetrapod	?
2016-13-309	J10	1	long bone joint	tetrapod	?
2016-13-310	N1	1	longbone	tetrapod	?
2016-13-311	N2	1	metapodial	tetrapod	?
2016-13-312	N3	2	longbone end	tetrapod	?
2016-13-313	N5	1	vertebra	tetrapod	?
2016-13-314	H6	1	long bone	tetrapod	?
2016-13-315	C20		crumbled bones	vertebrata	?
2016-13-316	D7		skull bone?	?	?
2016-13-317	G9		?	?	?
2016-13-318	G10		?	?	?
2016-13-319	G11		?	?	?
2016-13-320	G12		?	?	?
2016-13-321	J1		bone chunk	?	?
2016-13-326			misc. unsorted elements	?	?
2016-13-327			unsorted conical teeth	?	?
2016-13-328			palatal teeth?	?	?

## Sheet: Macroverts
sample	UA #-	2016-13-##	Formation	Element		taxa	age	vial	comment
BS-1	2016-13-Macro-1	1	Holly Creek Fm	carapace frag	epiplastron	Naomichelys	Cretaceous: Aptian/Albian		mold and cast with specimen (L-shaped cross-section in pictures)
BS-2	2016-13-Macro-2	2		plastron frag	meso or hypoplastron	Naomichelys
BS-3	2016-13-Macro-3	3		plastron frag		Naomichelys			sediment attached
BS-4	2016-13-Macro-4	4		costal carapace		Naomichelys			sediment attached
BS-5	2016-13-Macro-5	5		carapace frags (x19)		Naomichelys			19 fragments
BS-6	2016-13-Macro-6	6		juvenile frag		Naomichelys
BS-7	2016-13-Macro-7	7		marginal carapace		Naomichelys
BS-8	2016-13-Macro-8	8		marginal carapace		Naomichelys
BS-9	2016-13-Macro-9	9		neural carapace		Naomichelys			first neural
BS-10	2016-13-Macro-10	10		marginal carapace		Naomichelys
BS-11	2016-13-Macro-11	11		large carapace frag		Naomichelys
BS-12a	2016-13-Macro-12	12		carapace frag	neuchal	Naomichelys
BS-12b	2016-13-Macro-13	13		carapace frag		Naomichelys
BS-13	2016-13-Macro-14	14		carapace frag		Naomichelys			needs prep, was broken
BS-15	2016-13-Macro-16	16		osteoderm frags (x7)		crocodilian			7 fragments
BS-16	2016-13-Macro-17	17		large osteoderm frag		crocodilian			has lots of charcoal frags stuck in the osteoderm divots
BS-17	2016-13-Macro-18	18		large osteoderm frag		crocodilian
BS-18	2016-13-Macro-19	19		large osteoderm frag		crocodilian			ridge on dorsal
BS-19	2016-13-Macro-20	20		large osteoderm frag		crocodilian
BS-20	2016-13-Macro-21	21		large osteoderm frag		crocodilian			matrix filled grooves
BS-21	2016-13-Macro-22	22		large osteoderm frag		crocodilian			black. Less weathered
BS-22	2016-13-Macro-23	23		hexagonal ventral scute		crocodilian			identifiable
BS-23	2016-13-Macro-24	24		osteoderm frag		crocodilian			1 frag
BS-24	2016-13-Macro-25	25		quadratojugal, left		crocodilian, Paluxysuchus newmanii			1 frag
BS-25	2016-13-Macro-26	26		bone frags (x8)		crocodilian			8 frags
BS-26	2016-13-Macro-27	27		quadrate, right		crocodilian, Paluxysuchus newmanii
BS-27	2016-13-Macro-28	28		quadrate mold		crocodilian, Paluxysuchus newmanii			real sample at TMM
BS-28	2016-13-Macro-29	29		vertebral centrum		crocodilian	sacral?		juvenile?
BS-29	2016-13-Macro-30	30		centrum		crocodilian			juvenile?
BS-30	2016-13-Macro-31	31		centrum	cervical	crocodilian
BS-31	2016-13-Macro-32	32		centrum	thorasic or dorsal	crocodilian
BS-32	2016-13-Macro-33	33		centrum frag		crocodilian
BS-33	2016-13-Macro-34	34		centrum		crocodilian
BS-34	2016-13-Macro-35	35		neural arch		crocodilian
BS-35	2016-13-Macro-36	36		neural arch		crocodilian
BS-36	2016-13-Macro-37	37		neural arch		crocodilian
BS-37	2016-13-Macro-38	38		large centrum		sauropod?	caudal		sauropod caudal?
BS-38	2016-13-Macro-39	39		dorsal centrum		theropod?	acrocanthosaur?		matrix has plant material
BS-39	2016-13-Macro-40	40		sacral centrum		theropod?	acrocanthosaur?		matrix has plant material
BS-40	2016-13-Macro-41	41		centrum with cast	cervical	crocodillian			fragile, cast/mold
BS-41	2016-13-Macro-42	42		teeth		Bernissartia sp.			in E-12 vial
BS-42	2016-13-Macro-43	43		proximal rib frag		theropod?			fragile w/ cast and mold
BS-43	2016-13-Macro-44	44		proximal rib frag		theropod?			fragile w/ cast and mold
BS-44	2016-13-Macro-45	45		Phalanx 1, digit 2		basal tetanuria (Acrocanthosaurus?)			fragile w/ cast and mold
BS-45	2016-13-Macro-46	46		transverse process		sauropod?
BS-46	2016-13-Macro-47	47		long bone		archosauria
BS-47	2016-13-Macro-48	48		rib frag?		archosauria
BS-48	2016-13-Macro-49	49		scute - caudal plate		ankylosauria
BS-49	2016-13-Macro-50	50		scute - tail spike		ankylosauria
BS-50	2016-13-Macro-51	51		scute - picture scute		ankylosauria			thin sectioned
BS-51	2016-13-Macro-52	52		scute		ankylosauria
BS-52	2016-13-Macro-53	53		scute		ankylosauria
BS-53	2016-13-Macro-54	54		scute		ankylosauria
BS-54	2016-13-Macro-55	55		scute		ankylosauria
BS-55	2016-13-Macro-56	56		scute		ankylosauria
BS-56	2016-13-Macro-57	57		scute		ankylosauria
BS-57	2016-13-Macro-58	58		Ulnare?		theropod?
BS-58	2016-13-Macro-59	59		vertebrae (x8)		fish: actinopterygian?			need to send to Rich
BS-59	2016-13-Macro-60	60		?		?
BS-60	2016-13-Macro-61	61		thin bone frag		?			very thin in large vial
BS-61	2016-13-Macro-62	62		gar scales		gar			fish tail midline
BS-62	2016-13-Macro-63	63		teeth (x7)		crocodilian: goniopholidae			7 teeth
BS-63	2016-13-Macro-64	64		frag.		dinosauria?
BS-64	2016-13-Macro-65	65		frag.		dinosauria?			flat frag
BS-65	2016-13-Macro-66	66		frag.		dinosauria?
BS-66	2016-13-Macro-67	67		frag.		dinosauria?
BS-67	2016-13-Macro-68	68		rib frag		dinosauria
BS-68	2016-13-Macro-69	69		frag.
BS-69	2016-13-Macro-70	70		frag.
BS-70	2016-13-Macro-71	71		rib frag		ankylosauria?
BS-71	2016-13-Macro-72	72		skull element		dinosauria			flat-frag- skull element
BS-72	2016-13-Macro-73	73		skull element		dinosauria			flat-frag- skull element
BS-73	2016-13-Macro-74	74		skull element		theropod?
BS-74	2016-13-Macro-75	75		carpal? Radiale?		theropod?			bone pebble or carpal element
BS-75	2016-13-Macro-76	76		(left?); proximal humerus blade and shaft		sauropod			in two pieces; described as humerus in ms.
		76a		right? proximal humerus		sauropod			originally considered part of BS-75
BS-76		77		left pubis?		Acrocanthosaurus			left long kinda flattening at the end "thing"
BS-77		78		right pubis?		Acrocanthosaurus			right long kinda flattening at the end "thing"
BS 78		79		ischium (?)		Acrocanthosaurus			flat thing (scapula? Potential ischium according to Jeff)
BS-79	2016-13-Macro-80	80		costal, carapace		tryonichid turtle
BS-80	2016-13-Macro-81	81		tooth		Deinonychus antirrhopus			in same vial as BS-81
BS-81	2016-13-Macro-82	82		tooth (smaller)		Deinonychus antirrhopus			smaller. In same vail as BS-80
BS-82	2016-13-Macro-83	83		tooth (denticles) larger		Acrocanthosaurus?
BS-83	2016-13-Macro-84a	84		tooth (denticles) smaller		Acrocanthosaurus?
		322		dorsal centum		crocodilian			associated with 322 and 323
		323		neural arch left		crocodilian			associated with 321 and 323
		324		neural arch right		crocodilian			associated with 321 and 322
		325		turtle carapace or plastron		Naomicheleys			several shell fragments still in matrix. Needs preparation
